# Supplementary material for: Exergaming as Part of the Telerehabilitation Can Be Adequate to the Outpatient Training: Preliminary Findings of a Non-randomized Pilot Study in Parkinson's Disease
Source: Front Neurol. 2021 Mar 16;12:625225. doi: 10.3389/fneur.2021.625225 (PMC8010686; doi:10.3389/fneur.2021.625225)
Supplement: Supplementary file 1 [file Table_1.XLS]

## Sheet: clinical tests p-values
		Clinical tests output
					Jebsen test / s														9 Hole test		Box & Blocks		UPDRS
		patient	group		Writting a letter		Card turning		Small objects picking		Stacking chechers		Stimulated feeding		Moving light objects		Moving heavy objects
				assessment nr.	1	2	1	2	1	2	1	2	1	2	1	2	1	2	1	2	1	2	1	2
		1	URI	1	43.02	33.87	6.53	8.42	11.5	9.24	6.3	8.18	23.91	10.06	7.57	4.86	5.54	5.64	26.54	30.31	47	45	45	50
		2	URI	1															32.08	32.47	40	47	36	30
		3	URI	1	49.44	28.09	9.76	12.46	10.43	17.08	5.34	7.52	9.74	11.81	4.88	4.25	4.76	4.71	24.14	20.57	37	35	22	17
		4	URI	1															40.61	36.12	35	38	38	35
		5	URI	1	60	58.09	11.93	41.42	15.2	14.45	8.13	6.97	15.61	12.6	7.21	7.18	5.8	7.81	31.02	44.35	24	37	45	45
		6	URI	1	9.08	9.48	8.32	7.3	7.48	8.47	6.27	6.11	8.11	10.34	4.6	4.88	4.96	5.24	33.87	26.49	47	51	46	42
		7	URI	1	17.41	15.59	7.11	6.27	6.09	4.33	4.24	4.56	7.05	6.08	3.43	2.91	3.67	3.14	20.33	20.06	61	67	16	15
		8	URI	1	15.42	13.61	7.44	5.96	7.5	6.3	5.31	4.61	9.85	8.42	4.99	3.95	4.76	3.96	24.4	19.01	48	56	26	24
		9	URI	1	13.5	12.7	4.58	5.19	7.4	11.33	5.43	5.48	6.63	9.06	3.48	4.01	3.68	3.82	25.06	21.58	54	47	23	24
		10	URI	1	28.79	30.48	5.95	6.11	9.88	8.13	12.12	4.23	7.28	7.24	3.43	4.48	4.29	3.59	26.88	27.48	55	56	39	38
		11	H	1	11.8	10.86	5.69	4.08	6.68	5.82	4.05	3.52	6.7	5.65	3.51	2.74	3.38	3	19.21	17.03	63	72	21	18
		12	H	1	11.71	14.1	5.01	4.12	5.67	4.79	4.07	3.18	6.24	5.65	3.24	2.68	3.18	2.87	20.36	17.37	55	61	24	22
		13	URI	1	17.64	15.18	5.52	4.81	7.89	13.8	9.45	6.61	8.35	9.41	4.11	4.25	4.27	4.05	33.45	31.8	45	47	30	29
		14	URI	1	17.38	15.6	4.66	5.8	7.39	8.5	5.56	4.79	5.21	7.83	4.57	3.9	4.81	4.32	25.09	26.94	50	45	37	34
		15	URI	1	26.64	21.43	6.51	5.05	6.84	6.86	6.26	5.82	10.34	6.77	4.76	3.86	4.12	3.99	30.56	23.81	49	59	33	32
		16	H	1	24.81	16.24	7.62	6.26	14.09	9.26	6.61	7.5	10.12	12.4	4.18	3.78	4.64	4.16	44.13	41.17	42	42	25	22
		17	H	1	18.63	18.43	5.62	6.52	8.02	7.66	6.09	4.43	9	7.24	4.39	4.15	4.2	4.63	25.08	24.19	43	50	17	15
		18	H	1	11.91	9.18	4.6	4.2	5.92	7.28	6.26	4.65	11.86	9.55	5	3.34	4.99	3.21	25.09	28.22	57	47	36	36
		19	URI	1	32.24	23.02	4.55	3.4	7.5	6.78	5	5.74	9	7.06	4.1	3.06	4.01	2.98	24.9	21.58	54	63	13	12
		20	URI	1	19.77	16.47	5.01	4.34	6.38	5.79	6.3	4.8	8.98	11.11	3.49	4.35	3.17	3.18	24.5	27.28	42	40	24	24
		21	URI	1	16.72	13.84	6.4	5.17	9.01	7.96	8.56	7.74	8.1	6.93	4.42	3.7	4.61	3.55	25.44	24.63	52	62	35	28
		22	URI	1	14.99	14.66	5.06	3.84	7.37	6.49	4.23	3.66	7.42	6.34	3.79	2.9	3.97	2.98	28.55	19.32	46	62	5	5
		23	URI	1	66	60	10.17	7.38	12.16	8.81	7.58	6.48	12.21	9.72	5.91	4.98	5.34	5.34	40.97	35.92	28	36	36	35
		24	URI	1	21.03	21.45	6.81	7.31	6.64	5.86	7.51	4.8	8.74	8.72	4.61	3.61	4.38	4.38	28.08	28.04	45	54	34	22
		25	H	1	11.24	9.13	3.1	3.47	4.35	4.82	4.14	4.36	6.82	7.13	2.17	2.54	2.25	2.63	17.64	15.98	73	77	20	18
		26	H	1	17.63	13.87	6.2	5.82	12.94	8.24	6.45	7.16	9.23	6.54	4.71	4.16	4.6	4.16	30.33	26.72	37	47	29	29
		27	URI	1	18	17	6.49	10.91	10.16	7.75	9.12	9.1	8.59	9.96	5.52	5.56	4.78	3.97	31.32	31.41	31	40	42	34
		28	URI	1	17.73	16.64	4.47	4.07	8.72	6.06	6.91	4.96	10.43	12.2	4.18	3.67	4.57	3.46	26.82	27.11	46	45	30	29

## Sheet: clinical tests
		PD_Manager
		Case studies
		therapist
		game
		Clinical tests output
					Jebsen test / s							9 Hole test	Box & Blocks	UPDRS III
		patient ID	group	assessment nr.	Writting a letter	Card turning	Small objects picking	Stacking chechers	Stimulated feeding	Moving light objects	Moving heavy objects
		1		1	43.02	6.53	11.5	6.3	23.91	7.57	5.54	26.54	47	45
				2	33.87	8.42	9.24	8.18	10.06	4.86	5.64	30.31	45	50
				3
		2		1								32.08	40	36
				2								32.47	47	30
				3
		3		1	49.44	9.76	10.43	5.34	9.74	4.88	4.76	24.14	37	22
				2	28.09	12.46	17.08	7.52	11.81	4.25	4.71	20.57	35	17
				3
		4		1								40.61	35	38
				2								36.12	38	35
				3
		5		1	60	11.93	15.2	8.13	15.61	7.21	5.8	31.02	24	45
				2	58.09	41.42	14.45	6.97	12.6	7.18	7.81	44.35	37	45
				3
		6		1	9.08	8.32	7.48	6.27	8.11	4.6	4.96	33.87	47	46
				2	9.48	7.3	8.47	6.11	10.34	4.88	5.24	26.49	51	42
				3
		7		1	17.41	7.11	6.09	4.24	7.05	3.43	3.67	20.33	61	16
				2	15.59	6.27	4.33	4.56	6.08	2.91	3.14	20.06	67	15
				3
		8		1	15.42	7.44	7.5	5.31	9.85	4.99	4.76	24.4	48	26
				2	13.61	5.96	6.3	4.61	8.42	3.95	3.96	19.01	56	24
				3
		9		1	13.5	4.58	7.4	5.43	6.63	3.48	3.68	25.06	54	23
				2	12.7	5.19	11.33	5.48	9.06	4.01	3.82	21.58	47	24
				3
		10		1	28.79	5.95	9.88	12.12	7.28	3.43	4.29	26.88	55	39
				2	30.48	6.11	8.13	4.23	7.24	4.48	3.59	27.48	56	38
				3
		11		1	11.8	5.69	6.68	4.05	6.7	3.51	3.38	19.21	63	21
				2	10.86	4.08	5.82	3.52	5.65	2.74	3	17.03	72	18
				3	12.26	3.41	5.31	4.14	5.83	3.18	3.51	17.62	71	16
		12		1	11.71	5.01	5.67	4.07	6.24	3.24	3.18	20.36	55	24
				2	14.1	4.12	4.79	3.18	5.65	2.68	2.87	17.37	61	22
				3	11.51	4.02	3.94	3.11	6.32	2.48	2.7	18.07	70	19
		13		1	17.64	5.52	7.89	9.45	8.35	4.11	4.27	33.45	45	30
				2	15.18	4.81	13.8	6.61	9.41	4.25	4.05	31.8	47	29
				3
		14		1	17.38	4.66	7.39	5.56	5.21	4.57	4.81	25.09	50	37
				2	15.6	5.8	8.5	4.79	7.83	3.9	4.32	26.94	45	34
				3
		15		1	26.64	6.51	6.84	6.26	10.34	4.76	4.12	30.56	49	33
				2	21.43	5.05	6.86	5.82	6.77	3.86	3.99	23.81	59	32
				3
		16		1	24.81	7.62	14.09	6.61	10.12	4.18	4.64	44.13	42	25
				2	16.24	6.26	9.26	7.5	12.4	3.78	4.16	41.17	42	22
				3
		17		1	18.63	5.62	8.02	6.09	9	4.39	4.2	25.08	43	17
				2	18.43	6.52	7.66	4.43	7.24	4.15	4.63	24.19	50	15
				3	17.3	6.25	7.01	5.51	6.88	4	4.09	25.28	49	18
		18		1	11.91	4.6	5.92	6.26	11.86	5	4.99	25.09	57	36
				2	9.18	4.2	7.28	4.65	9.55	3.34	3.21	28.22	47	36
				3	8.68	5.28	6.86	4.23	7.5	3.13	3.24	24.79	53	36
		19		1	32.24	4.55	7.5	5	9	4.1	4.01	24.9	54	13
				2	23.02	3.4	6.78	5.74	7.06	3.06	2.98	21.58	63	12
				3
		20		1	19.77	5.01	6.38	6.3	8.98	3.49	3.17	24.5	42	24
				2	16.47	4.34	5.79	4.8	11.11	4.35	3.18	27.28	40	24
				3
		21		1	16.72	6.4	9.01	8.56	8.1	4.42	4.61	25.44	52	35
				2	13.84	5.17	7.96	7.74	6.93	3.7	3.55	24.63	62	28
				3
		22		1	14.99	5.06	7.37	4.23	7.42	3.79	3.97	28.55	46	5
				2	14.66	3.84	6.49	3.66	6.34	2.9	2.98	19.32	62	5
				3
		23		1	66	10.17	12.16	7.58	12.21	5.91	5.34	40.97	28	36
				2	60	7.38	8.81	6.48	9.72	4.98	5.34	35.92	36	35
				3
		24		1	21.03	6.81	6.64	7.51	8.74	4.61	4.38	28.08	45	34
				2	21.45	7.31	5.86	4.8	8.72	3.61	4.38	28.04	54	22
				3
		25		1	11.24	3.1	4.35	4.14	6.82	2.17	2.25	17.64	73	20
				2	9.13	3.47	4.82	4.36	7.13	2.54	2.63	15.98	77	18
				3	9.07	3.18	4.38	3.37	5.2	2.92	2.52	15.12	79	18
		26		1	17.63	6.2	12.94	6.45	9.23	4.71	4.6	30.33	37	29
				2	13.87	5.82	8.24	7.16	6.54	4.16	4.16	26.72	47	29
				3	14.06	6.62	10.23	5.36	7.39	5.28	3.93	33.92	41	26
		27		1	18	6.49	10.16	9.12	8.59	5.52	4.78	31.32	31	42
				2	17	10.91	7.75	9.1	9.96	5.56	3.97	31.41	40	34
				3
		28		1	17.73	4.47	8.72	6.91	10.43	4.18	4.57	26.82	46	30
				2	16.64	4.07	6.06	4.96	12.2	3.67	3.46	27.11	45	29
				3
		mean		1	23.5588	6.35038	8.585	6.43423	9.44308	4.47115	4.33577	27.4523	47.3462	29.5357
		std			14.9814	1.98385	2.72641	1.91314	3.66036	1.16508	0.790955	6.04696	10.7924	10.509
		mean		2	20.3465	7.29538	8.14846	5.65231	8.68538	3.99038	4.02962	26.0912	51.6538	26.8846
		std			12.9653	7.28528	3.05321	1.56459	2.17222	1.00309	1.10789	6.9998	11.2141	10.6596
		mean		3	12.1467	4.79333	6.28833	4.28667	6.52	3.49833	3.33167	24.4171	57.2857	24
		std			3.22861	1.47037	2.30208	0.989761	0.906135	1.00344	0.637351	8.17587	16.049	8.46562

## Sheet: results CUBES
	PD_Manager
	Case studies
	therapist
	game
	Results of the game
								number of collected boxes / remaining time
	patient ID	ID nr	measurement nr. / days	1		2		3		4		5		mean	std	remaining time / s	std		notes /HOME
		1	1	5	0	2	0	4	0	6	0	4	0	4.2	1.48324	0	0
			2	7	0	5	0	6	0	8	0	4	0	6	1.58114	0	0
			3	8	0	6	0	7	0	9	0	9	0	7.8	1.30384	0	0
			4	7	0	7	0	9	0	6	0	7	0	7.2	1.09545	0	0
			5	4	0	9	0	4	0	7	0	6	0	6	2.12132	0	0
			6	10	1	10	29	9	0	10	30	10	51	9.8	0.447214	22.2	21.6726
			7	6	0	8	0	10	23	7	0	9	0	8	1.58114	4.6	10.2859
			8	5	0	5	0	8	0	10	44	9	0	7.4	2.30217	8.8	19.6774
			9	10	2	9	0	8	0	9	0	5	0	8.2	1.92354	0.4	0.894427
			10	8	0	8	0	10	32	9	0	6	0	8.2	1.48324	6.4	14.3108
		2	1	2	0	8	0	6	0	4	0	6	0	5.2	2.28035	0	0
			2	2	0	9	0	7	0	6	0	6	0	6	2.54951	0	0
			3	1	0	4	0	7	0	4	0	7	0	4.6	2.50998	0	0
			4	5	0	6	0	5	0	6	0	7	0	5.8	0.83666	0	0
			5	5	0	5	0	4	0	4	0	5	0	4.6	0.547723	0	0
			6	7	0	4	0	7	0	5	0	7	0	6	1.41421	0	0
			7	6	0	6	0	9	0	5	0	7	0	6.6	1.51658	0	0
			8	6	0	4	0	10	0	7	0	10	2	7.4	2.60768	0.4	0.894427
			9	4	0	5	0	9	0	8	0	9	0	7	2.34521	0	0
			10	7	0	6	0	8	0	10	17	10	11	8.2	1.78885	5.6	7.95613
		3	1	2	0	5	0	7	0	6	0	3	0	4.6	2.07364	0	0
			2	2	0	6	0	4	0	3	0	4	0	3.8	1.48324	0	0
			3	8	0	7	0	6	0	5	0	5	0	6.2	1.30384	0	0
			4	4	0	8	0	9	0	7	0	5	0	6.6	2.07364	0	0
			5	7	0	5	0	9	0	5	0	8	0	6.8	1.78885	0	0
			6	5	0	8	0	9	0	6	0	7	0	7	1.58114	0	0
			7	9	0	7	0	7	0	8	0	8	0	7.8	0.83666	0	0
			8	9	0	7	0	6	0	6	0	7	0	7	1.22474	0	0
			9	7	0	7	0	7	0	8	0	4	0	6.6	1.51658	0	0
			10	6	0	5	0	6	0	7	0	7	0	6.2	0.83666	0	0
		4	1	5	0	4	0	9	0	6	0	10		6.8	2.58844	0	0
			2	5	0	6	0	7	0	7	0	6	0	6.2	0.83666	0	0
			3	3	0	5	0	8	0	7	0	8	0	6.2	2.16795	0	0
			4	7	0	8	0	7	0	5	0	6	0	6.6	1.14018	0	0
			5	8	0	7	0	7	0	7	0	8	0	7.4	0.547723	0	0
			6	8	0	10	25	5	0	8	0	9	0	8	1.87083	5	11.1803
			7	7	0	9	0	5	0	7	0	5	0	6.6	1.67332	0	0
			8	6	0	6	0	8	0	5	0	6	0	6.2	1.09545	0	0
			9	8	0	4	0	9	0	5	0	3	0	5.8	2.58844	0	0
			10	7	0	10	28	10	44	10	56	10	24	9.4	1.34164	30.4	21.2791	21.2791
		5	1	1	0	9	0	7	0	6	0	7	0	6	3	0	0
			2	1	0	2	0	7	0	4	0	7	0	4.2	2.77489	0	0
			3	1	0	3	0	1	0	4	0	2	0	2.2	1.30384	0	0
			4	3	0	4	0	6	0	2	0	4	0	3.8	1.48324	0	0
			5	8	0	7	0	6	0	6	0	8	0	7	1	0	0
			6	5	0	3	0	5	0	4	0	4	0	4.2	0.83666	0	0
			7	3	0	5	0	8	0	3	0	4	0	4.6	2.07364	0	0
			8	4	0	6	0	2	0	3	0	3	0	3.6	1.51658	0	0
			9	4	0	4	0	4	0	5	0	4	0	4.2	0.447214	0	0
			10	3	0	3	0	6	0	4	0	5	0	4.2	1.30384	0	0	0
		6	1	4	0	4	0	6	0	5	0	5	0	4.8	0.83666	0	0
			2	2	0	4	0	3	0	3	0	5	0	3.4	1.14018	0	0
			3	4	0	6	0	3	0	4	0	8	0	5	2	0	0
			4	3	0	4	0	7	0	5	0	6	0	5	1.58114	0	0
			5	1	0	4	0	4	0	3	0	3	0	3	1.22474	0	0
			6	3	0	4	0	5	0	0	0	4	0	3.2	1.92354	0	0
			7	6	0	8	0	6	0	6	0	9	0	7	1.41421	0	0
			8	6	0	5	0	7	0	6	0	7	0	6.2	0.83666	0	0
			9	2	0	4	0	5	0	2	0	5	0	3.6	1.51658	0	0
			10	6	0	3	0	3	0	2	0	5	0	3.8	1.64317	0	0	0
		7	1	9	0	10	60	10	41	8	0	10	67	9.4	0.894427	33.6	32.1139
			2	5	0	10	59	9	0	10	70	10	52	8.8	2.16795	36.2	33.663
			3	9	0	10	57	7	0	8	0	10	80	8.8	1.30384	27.4	38.3901
			4	9	0	7	0	10	64	6	0	8	0	8	1.58114	12.8	28.6217
			5	10	49	10	73	10	36	10	58	10	76	10	0	58.4	16.6823
			6	9	0	9	0	8	0	10	68	10	83	9.2	0.83666	30.2	41.6917
			7	7	0	8	0	10	43	10	38	9	0	8.8	1.30384	16.2	22.2531
			8	10	54	10	60	10	52	9	0	10	46	9.8	0.447214	42.4	24.224
			9	10	61	10	38	10	45	10	65	10	70	10	0	55.8	13.6638
			10	10	39	10	42	9	0	9	0	10	65	9.6	0.547723	29.2	28.4903	28.4903
		8	1	10	38	8	0	10	48	10	50	10	20	9.6	0.894427	31.2	21.0998
			2	6	0	9	0	8	0	8	0	7	0	7.6	1.14018	0	0
			3	8	0	10	57	7	0	10	66	10	11	9	1.41421	26.8	32.1512
			4	5	0	5	0	7	0	9	0	8	0	6.8	1.78885	0	0
			5	10	26	6	0	8	0	9	0	8	0	8.2	1.48324	5.2	11.6276
			6	5	0	6	0	1	0	6	0	8	0	5.2	2.58844	0	0
			7	9	0	9	0	10	32	7	0	9	0	8.8	1.09545	6.4	14.3108
			8	9	0	7	0	10	46	10	38	9	0	9	1.22474	16.8	23.1776
			9	8	0	10	6	10	11	10	51	10	28	9.6	0.894427	19.2	20.6083
			10	10	19	9	0	10	42	10	50	10	17	9.8	0.447214	25.6	20.2312	20.2312
		9	1	3	0	6	0	5	0	3	0	5	0	4.4	1.34164	0	0
			2	9	0	6	0	8	0	7	0	5	0	7	1.58114	0	0
			3	7	0	6	0	8	0	8	0	5	0	6.8	1.30384	0	0
			4	9	0	7	0	6	0	7	0	8	0	7.4	1.14018	0	0
			5	3	0	7	0	7	0	6	0	7	0	6	1.73205	0	0
			6	7	0	5	0	8	0	6	0	10	63	7.2	1.92354	12.6	28.1745
			7	8	0	9	0	7	0	8	0	9	0	8.2	0.83666	0	0
			8	8	0	7	0	6	0	8	0	9	0	7.6	1.14018	0	0
			9	6	0	7	0	8	0	7	0	6	0	6.8	0.83666	0	0
			10	6	0	9	0	4	0	8	0	3	0	6	2.54951	0	0	0
		10	1	6	0	6	0	6	0	7	0	6	0	6.2	0.447214	0	0
			2	6	0	10	12	10	1	10	8	8	0	8.8	1.78885	4.2	5.49545
			3	7	0	4	0	8	0	10	8	10	6	7.8	2.48998	2.8	3.89872
			4	4	0	7	0	8	0	10	23	9	0	7.6	2.30217	4.6	10.2859
			5	4	0	9	0	7	0	10	16	10	30	8	2.54951	9.2	13.5351
			6	8	0	9	0	9	0	10	14	10	20	9.2	0.83666	6.8	9.54987
			7	5	0	8	0	9	0	7	0	10	38	7.8	1.92354	7.6	16.9941
			8	9	0	9	0	7	0	7	0	10	56	8.4	1.34164	11.2	25.044
			9	8	0	7	0	5	0	6	0	10	28	7.2	1.92354	5.6	12.522
			10	10	48	10	49	10	8	10	29	9	0	9.8	0.447214	26.8	22.4655	22.4655
		11	1	10	46	10	41	8	0	10	39	9	0	9.4	0.894427	25.2	23.1452
			2	9	0	10	19	9	0	9	0	10	36	9.4	0.547723	11	16.2173
			3	10	13	10	38	10	53	10	39	9	0	9.8	0.447214	28.6	21.5244		yes
			4	10	11	10	33	10	41	10	66	10	33	10	0	36.8	19.7788		ID 4
			5	10	34	10	11	10	8	10	49	10	42	10	0	28.8	18.431
			6	10	16	9	0	10	2	9	0	10	47	9.6	0.547723	13	20.1494
			7	10	51	10	30	10	23	10	18	10	31	10	0	30.6	12.5817
			8	10	62	10	47	10	19	10	34	10	26	10	0	37.6	17.1552
			9	8	0	8	0	9	0	10	27	9	0	8.8	0.83666	5.4	12.0748
			10	9	0	10	34	9	0	10	17	10	44	9.6	0.547723	19	19.8494	19.8494
		12	1	8	0	8	0	7	0	10	47	9	0	8.4	1.14018	9.4	21.019
			2	9	0	5	0	10	6	10	63	6	0	8	2.34521	13.8	27.6261
			3	10	59	9	0	7	0	10	78	7	0	8.6	1.51658	27.4	38.1156		yes
			4	8	0	9	0	6	0	8	0	9	0	8	1.22474	0	0		ID12
			5	10	3	10	31	10	17	10	26	9	0	9.8	0.447214	15.4	13.6858
			6	8	0	9	0	10	78	8	0	10	67	9	1	29	39.8999
			7	8	0	10	61	10	29	8	0	10	62	9.2	1.09545	30.4	30.762
			8	8	0	9	0	7	0	10	50	9	0	8.6	1.14018	10	22.3607
			9	10	47	10	57	10	54	10	70	10	37	10	0	53	12.227
			10	10	18	10	58	8	0	7	0	10	52	9	1.41421	25.6	27.907	27.907
		13	1	2	0	6	0	4	0	9	0	8	0	5.8	2.86356	0	0
			2	6	0	7	0	7	0	7	0	10	58	7.4	1.51658	11.6	25.9384
			3	8	0	7	0	10	51	10	49	9	0	8.8	1.30384	20	27.3953
			4	8	0	9	0	7	0	9	0	9	0	8.4	0.894427	0	0
			5	6	0	3	0	7	0	7	0	7	0	6	1.73205	0	0
			6	7	0	10	0	9	0	8	0	9	0	8.6	1.14018	0	0
			7	6	0	8	0	9	0	9	0	9	0	8.2	1.30384	0	0
			8	10	18	10	9	6	0	10	11	8	0	8.8	1.78885	7.6	7.70065
			9	7	0	10	0	5	0	10	41	8	0	8	2.12132	8.2	18.3358
			10	9	0	8	0	9	0	10	56	10	9	9.2	0.83666	13	24.3516	24.3516
		14	1	4	0	2	0	3	0	1	0	3	0	2.6	1.14018	0	0
			2	5	0	6	0	2	0	7	0	5	0	5	1.87083	0	0
			3	9	0	9	0	6	0	8	0	7	0	7.8	1.30384	0	0
			4	4	0	7	0	7	0	5	0	6	0	5.8	1.30384	0	0
			5	4	0	6	0	7	0	6	0	9	0	6.4	1.81659	0	0
			6	7	0	8	0	2	0	6	0	6	0	5.8	2.28035	0	0
			7	3	0	9	0	8	0	8	0	9	0	7.4	2.50998	0	0
			8	8	0	8	0	8	0	9	0	7	0	8	0.707107	0	0
			9	7	0	7	0	9	0	7	0	8	0	7.6	0.894427	0	0
			10	9	0	9	0	10	8	9	0	10	44	9.4	0.547723	10.4	19.0997	19.0997
		15	1	3	0	3	0	2	0	0	0	5	0	2.6	1.81659	0	0
		ID1	2	2	0	2	0	6	0	1	0	2	0	2.6	1.94936	0	0
			3	5	0	5	0	7	0	5	0	9	0	6.2	1.78885	0	0
			4	6	0	6	0	3	0	9	0	8	0	6.4	2.30217	0	0
			5	7	0	8	0	6	0	9	0	10	27	8	1.58114	5.4	12.0748
			6	8	0	8	0	7	0	4	0	7	0	6.8	1.64317	0	0
			7	6	0	5	0	7	0	4	0	5	0	5.4	1.14018	0	0
			8	7	0	7	0	8	0	5	0	4	0	6.2	1.64317	0	0
			9	3	0	0	0	2	0	6	0	7	0	3.6	2.88097	0	0
			10	7	0	8	0	5	0	4	0	6	0	6	1.58114	0	0	0
		16	1	3	0	3	0	9	0	8	0	7	0	6	2.82843	0	0
			2	3	0	6	0	5	0	7	0	3	0	4.8	1.78885	0	0
		ID2	3	10	10	9	0	7	0	7	0	6	0	7.8	1.64317	2	4.47214
			4	3	0	5	0	5	0	7	0	4	0	4.8	1.48324	0	0		yes
			5	3	0	2	0	1	0	4	0	5	0	3	1.58114	0	0		ID7
			6	6	0	5	0	7	0	10	6	7	0	7	1.87083	1.2	2.68328
			7	10	2	9	0	10	27	9	0	10	21	9.6	0.547723	10	12.9808
			8	10	24	9	0	9	0	8	0	9	0	9	0.707107	4.8	10.7331
			9	7	0	7	0	3	0	4	0	5	0	5.2	1.78885	0	0
			10	9	0	9	0	8	0	8	0	7	0	8.2	0.83666	0	0	0
		17	1	2	0	4	0	7	0	3	0	6	0	4.4	2.07364	0	0
			2	5	0	9	0	8	0	6	0	7	0	7	1.58114	0	0
		ID3	3	6	0	6	0	9	0	7	0	5	0	6.6	1.51658	0	0		yes
			4	10	8	10	7	6	0	10	24	10	20	9.2	1.78885	11.8	9.90959		ID8
			5	9	0	10	23	9	0	10	27	5	0	8.6	2.07364	10	13.7659
			6	9	0	8	0	9	0	9	0	10	33	9	0.707107	6.6	14.758
			7	10	38	10	11	10	10	10	35	10	26	10	0	24	13.0958
			8	10	19	8	0	10	41	10	32	8	0	9.2	1.09545	18.4	18.5284
			9	10	44	10	21	9	0	10	46	10	35	9.8	0.447214	29.2	19.0709
			10	9	0	10	49	10	50	10	51	9	0	9.6	0.547723	30	27.3953	27.3953
		18	1	10	40	9	0	9	0	10	53	10	17	9.6	0.547723	22	23.8642
			2	10	32	10	41	10	39	10	46	10	53	10	0	42.2	7.85493
			3	10	13	10	48	10	34	9	0	10	68	9.8	0.447214	32.6	27.1072
		ID6	4	10	27	7	0	10	47	7	0	10	23	8.8	1.64317	19.4	19.9073		yes
			5	8	0	10	33	9	0	10	30	9	0	9.2	0.83666	12.6	17.2858		ID10
			6	4	0	10	53	10	53	10	65	10	35	8.8	2.68328	41.2	25.4008
			7	10	45	10	33	10	52	10	54	10	39	10	0	44.6	8.79204
			8	10	39	10	34	10	70	10	58	10	34	10	0	47	16.2173
			9	10	59	10	59	10	66	10	46	10	45	10	0	55	9.13783
			10	10	38	10	11	10	45	10	57	10	61	10	0	42.4	19.8192
		19	1	5	0	5	0	6	0	8	0	8	0	6.4	1.51658	0	0
			2	2	0	7	0	9	0	10	10	7	0	7	3.08221	2	4.47214
		ID9	3	9	0	9	0	8	0	8	0	9	0	8.6	0.547723	0	0
			4	10	7	8	0	8	0	10	26	10	2	9.2	1.09545	7	11
			5	10	22	9	0	10	5	10	14	10	18	9.8	0.447214	11.8	9.1214
			6	9	0	10	8	7	0	7	0	10	24	8.6	1.51658	6.4	10.4307
			7	8	0	10	31	10	14	10	19	6	0	8.8	1.78885	12.8	13.2174
			8	10	13	10	37	10	26	9	0	10	19	9.8	0.447214	19	13.8744
			9	8	0	10	32	10	29	10	6	10	1	9.6	0.894427	13.6	15.6301
			10	10	10	8	0	10	15	6	0	10	14	8.8	1.78885	7.8	7.36206
		20	1	3	0	1	0	3	0	6	0	1	0	2.8	2.04939	0	0
			2	2	0	2	0	3	0	2	0	3	0	2.4	0.547723	0	0
		ID11	3	3	0	1	0	2	0	2	0	2	0	2	0.707107	0	0
			4	3	0	4	0	3	0	0	0	4	0	2.8	1.64317	0	0
			5	5	0	4	0	4	0	2	0	1	0	3.2	1.64317	0	0
			6	3	0	0	0	4	0	2	0	2	0	2.2	1.48324	0	0
			7	3	0	3	0	0	0	2	0	2	0	2	1.22474	0	0
			8	4	0	3	0	5	0	3	0	3	0	3.6	0.894427	0	0
			9	0	0	4	0	1	0	0	0	0	0	1	1.73205	0	0
			10	3	0	3	0	4	0	3	0	3	0	3.2	0.447214	0	0
		21	1	4	0	6	0	5	0	7	0	7	0	5.8	1.30384	0	0
			2	6	0	6	0	4	0	8	0	8	0	6.4	1.67332	0	0
		ID13	3	7	0	7	0	7	0	5	0	8	0	6.8	1.09545	0	0
			4	8	0	10	6	8	0	8	0	10	8	8.8	1.09545	2.8	3.89872
			5	5	0	7	0	9	0	3	0	6	0	6	2.23607	0	0
			6	4	0	7	0	8	0	6	0	6	0	6.2	1.48324	0	0
			7	7	0	9	0	7	0	8	0	9	0	8	1	0	0
			8	8	0	3	0	7	0	4	0	9	0	6.2	2.58844	0	0
			9	8	0	8	0	7	0	6	0	7	0	7.2	0.83666	0	0
			10	8	0	2	0	8	0	8	0	4	0	6	2.82843	0	0
		22	1	10	27	9	0	10	28	9	0	10	19	9.6	0.547723	14.8	13.9535
			2	10	21	10	22	8	0	7	0	10	37	9	1.41421	16	15.9217
			3	8	0	10	23	10	16	10	31	10	37	9.6	0.894427	21.4	14.3631
			4	9	0	10	29	10	27	10	41	10	46	9.8	0.447214	28.6	17.869
			5	10	42	8	0	10	42	10	49	9	0	9.4	0.894427	26.6	24.4499
			6	10	48	8	0	10	36	10	32	10	49	9.6	0.894427	33	19.8746
			7	9	0	10	15	10	43	10	42	10	43	9.8	0.447214	28.6	19.9825
			8	10	19	10	57	9	0	10	29	10	49	9.8	0.447214	30.8	22.9608
			9	10	15	9	0	10	0	10	34	10	38	9.8	0.447214	17.4	18.1052
			10	10	31	9	0	10	47	10	27	10	23	9.8	0.447214	25.6	16.9647
		23	1	8	0	6	0	7	0	8	0	7	0	7.2	0.83666	0	0
			2	10	11	10	2	10	16	10	34	8	0	9.6	0.894427	12.6	13.6308
		ID17	3	10	15	9	0	6	0	7	0	7	0	7.8	1.64317	3	6.7082
			4	10	11	10	25	8	0	9	0	9	0	9.2	0.83666	7.2	11.0318
			5	10	45	10	36	9	0	10	36	10	35	9.8	0.447214	30.4	17.4728
			6	10	38	9	0	9	0	7	0	6	0	8.2	1.64317	7.6	16.9941
			7	8	0	7	0	6	0	8	0	9	0	7.6	1.14018	0	0
			8	10	22	10	34	10	37	10	38	10	30	10	0	32.2	6.49615
			9	10	38	10	39	10	17	10	14	10	29	10	0	27.4	11.5888
			10	9	0	9	0	9	0	6	0	9	0	8.4	1.34164	0	0
		24	1	4	0	3	0	5	0	6	0	7	0	5	1.58114	0	0
			2	2	0	6	0	6	0	5	0	6	0	5	1.73205	0	0
		ID19	3	4	0	7	0	7	0	6	0	7	0	6.2	1.30384	0	0
			4	7	0	5	0	6	0	5	0	7	0	6	1	0	0
			5	9	0	10	5	8	0	8	0	5	0	8	1.87083	1	2.23607
			6	9	0	7	0	7	0	5	0	7	0	7	1.41421	0	0
			7	7	0	9	0	9	0	9	0	10	20	8.8	1.09545	4	8.94427
			8	10	34	10	38	10	34	9	0	10	10	9.8	0.447214	23.2	17.0646
			9	10	9	10	3	9	0	10	12	9	0	9.6	0.547723	4.8	5.44977
			10	9	0	10	24	9	0	8	0	8	0	8.8	0.83666	4.8	10.7331
		25	1	6	0	9	0	10	5	9	0	9	0	8.6	1.51658	1	2.23607
			2	8	0	10	26	9	0	9	0	6	0	8.4	1.51658	5.2	11.6276
		ID18	3	9	0	10	0	10	5	8	0	10	41	9.4	0.894427	9.2	17.9081		yes
			4	10	18	8	0	10	24	9	0	9	0	9.2	0.83666	8.4	11.6962		ID21
			5	10	21	10	20	10	11	10	15	9	0	9.8	0.447214	13.4	8.50294
			6	10	43	9	0	10	8	10	14	8	0	9.4	0.894427	13	17.7764
			7	10	38	9	0	8	0	2	0	10	50	7.8	3.34664	17.6	24.4704
			8	10	53	10	57	10	51	10	0	10	63	10	0	44.8	25.4598
			9	10	69	10	57	10	67	10	43	10	22	10	0	51.6	19.4885
			10	10	51	10	59	10	63	10	75	10	63	10	0	62.2	8.67179
		26	1	6	0	8	0	8	0	10	0	10	0	8.4	1.67332	0	0
			2	3	0	8	0	8	0	9	0	10	10	7.6	2.70185	2	4.47214
		ID20	3	5	0	5	0	6	0	4	0	5	0	5	0.707107	0	0		yes
			4	6	0	9	0	9	0	7	0	9	0	8	1.41421	0	0		ID22
			5	9	0	5	0	9	0	3	0	7	0	6.6	2.60768	0	0
			6	8	0	3	0	7	0	8	0	10	17	7.2	2.58844	3.4	7.60263
			7	3	0	6	0	6	0	5	0	6	0	5.2	1.30384	0	0
			8	3	0	8	0	7	0	8	0	9	0	7	2.34521	0	0
			9	5	0	6	0	8	0	1	0	9	0	5.8	3.11448	0	0
			10	4	0	9	0	8	0	5	0	8	0	6.8	2.16795	0	0
		27	1	3	0	2	0	3	0	4	0	3	0	3	0.707107	0	0
			2	1	0	4	0	4	0	2	0	3	0	2.8	1.30384	0	0
		ID24	3	2	0	2	0	3	0	1	0	0	0	1.6	1.14018	0	0
			4	3	0	5	0	6	0	3	0	2	0	3.8	1.64317	0	0
			5	4	0	4	0	5	0	2	0	1	0	3.2	1.64317	0	0
			6	4	0	5	0	5	0	2	0	2	0	3.6	1.51658	0	0
			7	3	0	3	0	4	0	0	0	6	0	3.2	2.16795	0	0
			8	5	0	4	0	3	0	2	0	2	0	3.2	1.30384	0	0
			9	6	0	7	0	8	0	7	0	7	0	7	0.707107	0	0
			10	7	0	3	0	3	0	4	0	2	0	3.8	1.92354	0	0
		28	1	7	0	8	0	4	0	5	0	6	0	6	1.58114	0	0
			2	7	0	4	0	5	0	6	0	6	0	5.6	1.14018	0	0
		ID23	3	8	0	7	0	7	0	4	0	8	0	6.8	1.64317	0	0
			4	8	0	9	0	10	43	10	41	10	46	9.4	0.894427	26	23.8013
			5	6	0	8	0	7	0	8	0	4	0	6.6	1.67332	0	0
			6	3	0	9	0	9	0	7	0	8	0	7.2	2.48998	0	0
			7	8	0	10	31	10	32	9	0	10	11	9.4	0.894427	14.8	15.8965
			8	9	0	10	44	9	0	9	0	7	0	8.8	1.09545	8.8	19.6774
			9	7	0	9	0	10	11	10	19	10	39	9.2	1.30384	13.8	16.208
			10	10	13	10	45	10	48	10	19	9	0	9.8	0.447214	25	20.8207
	POPULATION													mean	std	remain time
			1											6.17143	1.51637	4.9	4.90827
			2											6.42143	1.59464	5.6	5.96141
			3											6.91429	1.34447	7.18571	8.28693
			4											7.22857	1.30605	5.90714	5.99286
			5											7.15714	1.3205	8.15	6.38827
			6											7.24286	1.50199	8.25714	10.28
			7											7.66429	1.25934	9.00714	8.02026
			8											7.87857	1.08528	12.9929	10.4016
			9											7.54286	1.16233	12.8714	7.32161
			10											7.91429	1.10463	13.9214	11.3467

## Sheet: 10CUBES stats
	number of cubes collected						session						remaining time				session
	patient	GROUP	A1	A2	A3	A4	A5	A6	A7	A8	A9	A10	A1	A2	A3	A4	A5	A6	A7	A8	A9	A10	UPDRSIII-1	UPDRSIII-2	BBT1	BBT2	9HPT-1	9HPT-2	Jebsen WAL1	Jebsen WAL2	Jebsen STCHK1	Jebsen STCHK2	JebsenMLO1	JebsenMLO2	Jebsen MHO1	Jebsen MHO2
	1	URI	4.2	6	7.8	7.2	6	9.8	8	7.4	8.2	8.2	0	0	0	0	0	22.2	4.6	8.8	0.4	6.4	45	50	47	45	26.54	30.31	43.02	33.87	6.3	8.18	7.57	4.86	5.54	5.64
	2	URI	5.2	6	4.6	5.8	4.6	6	6.6	7.4	7	8.2	0	0	0	0	0	0	0	0.4	0	5.6	36	30	40	47	32.08	32.47
	3	URI	4.6	3.8	6.2	6.6	6.8	7	7.8	7	6.6	6.2	0	0	0	0	0	0	0	0	0	0	22	17	37	35	24.14	20.57	49.44	28.09	5.34	7.52	4.88	4.25	4.76	4.71
	4	URI	6.8	6.2	6.2	6.6	7.4	8	6.6	6.2	5.8	9.4	0	0	0	0	0	5	0	0	0	30.4	38	35	35	38	40.61	36.12
	5	URI	6	4.2	2.2	3.8	7	4.2	4.6	3.6	4.2	4.2	0	0	0	0	0	0	0	0	0	0	45	45	24	37	31.02	44.35	60	58.09	8.13	6.97	7.21	7.18	5.8	7.81
	6	URI	4.8	3.4	5	5	3	3.2	7	6.2	3.6	3.8	0	0	0	0	0	0	0	0	0	0	46	42	47	51	33.87	26.49	9.08	9.48	6.27	6.11	4.6	4.88	4.96	5.24
	7	URI	9.4	8.8	8.8	8	10	9.2	8.8	9.8	10	9.6	33.6	36.2	27.4	12.8	58.4	30.2	16.2	42.4	55.8	29.2	16	15	61	67	20.33	20.06	17.41	15.59	4.24	4.56	3.43	2.91	3.67	3.14
	8	URI	9.6	7.6	9	6.8	8.2	5.2	8.8	9	9.6	9.8	31.2	0	26.8	0	5.2	0	6.4	16.8	19.2	25.6	26	24	48	56	24.4	19.01	15.42	13.61	5.31	4.61	4.99	3.95	4.76	3.96
	9	URI	4.4	7	6.8	7.4	6	7.2	8.2	7.6	6.8	6	0	0	0	0	0	12.6	0	0	0	0	23	24	54	47	25.06	21.58	13.5	12.7	5.43	5.48	3.48	4.01	3.68	3.82
	10	URI	6.2	8.8	7.8	7.6	8	9.2	7.8	8.4	7.2	9.8	0	4.2	2.8	4.6	9.2	6.8	7.6	11.2	5.6	26.8	39	38	55	56	26.88	27.48	28.79	30.48	12.12	4.23	3.43	4.48	4.29	3.59
	11	H	9.4	9.4	9.8	10	10	9.6	10	10	8.8	9.6	25.2	11	28.6	36.8	28.8	13	30.6	37.6	5.4	19	21	18	63	72	19.21	17.03	11.8	10.86	4.05	3.52	3.51	2.74	3.38	3
	12	H	8.4	8	8.6	8	9.8	9	9.2	8.6	10	9	9.4	13.8	27.4	0	15.4	29	30.4	10	53	25.6	24	22	55	61	20.36	17.37	11.71	14.1	4.07	3.18	3.24	2.68	3.18	2.87
	13	URI	5.8	7.4	8.8	8.4	6	8.6	8.2	8.8	8	9.2	0	11.6	20	0	0	0	0	7.6	8.2	13	30	29	45	47	33.45	31.8	17.64	15.18	9.45	6.61	4.11	4.25	4.27	4.05
	14	URI	2.6	5	7.8	5.8	6.4	5.8	7.4	8	7.6	9.4	0	0	0	0	0	0	0	0	0	10.4	37	34	50	45	25.09	26.94	17.38	15.6	5.56	4.79	4.57	3.9	4.81	4.32
	15	URI	2.6	2.6	6.2	6.4	8	6.8	5.4	6.2	3.6	6	0	0	0	0	5.4	0	0	0	0	0	33	32	49	59	30.56	23.81	26.64	21.43	6.26	5.82	4.76	3.86	4.12	3.99
	16	H	6	4.8	7.8	4.8	3	7	9.6	9	5.2	8.2	0	0	2	0	0	1.2	10	4.8	0	0	25	22	42	42	44.13	41.17	24.81	16.24	6.61	7.5	4.18	3.78	4.64	4.16
	17	H	4.4	7	6.6	9.2	8.6	9	10	9.2	9.8	9.6	0	0	0	11.8	10	6.6	24	18.4	29.2	30	17	15	43	50	25.08	24.19	18.63	18.43	6.09	4.43	4.39	4.15	4.2	4.63
	18	H	9.6	10	9.8	8.8	9.2	8.8	10	10	10	10	22	42.2	32.6	19.4	12.6	41.2	44.6	47	55	42.4	36	36	57	47	25.09	28.22	11.91	9.18	6.26	4.65	5	3.34	4.99	3.21
	19	URI	6.4	7	8.6	9.2	9.8	8.6	8.8	9.8	9.6	8.8	0	2	0	7	11.8	6.4	12.8	19	13.6	7.8	13	12	54	63	24.9	21.58	32.24	23.02	5	5.74	4.1	3.06	4.01	2.98
	20	URI	2.8	2.4	2	2.8	3.2	2.2	2	3.6	1	3.2	0	0	0	0	0	0	0	0	0	0	24	24	42	40	24.5	27.28	19.77	16.47	6.3	4.8	3.49	4.35	3.17	3.18
	21	URI	5.8	6.4	6.8	8.8	6	6.2	8	6.2	7.2	6	0	0	0	2.8	0	0	0	0	0	0	35	28	52	62	25.44	24.63	16.72	13.84	8.56	7.74	4.42	3.7	4.61	3.55
	22	URI	9.6	9	9.6	9.8	9.4	9.6	9.8	9.8	9.8	9.8	14.8	16	21.4	28.6	26.6	33	28.6	30.8	17.4	25.6	5	5	46	62	28.55	19.32	14.99	14.66	4.23	3.66	3.79	2.9	3.97	2.98
	23	URI	7.2	9.6	7.8	9.2	9.8	8.2	7.6	10	10	8.4	0	12.6	3	7.2	30.4	7.6	0	32.2	27.4	0	36	35	28	36	40.97	35.92	66	60	7.58	6.48	5.91	4.98	5.34	5.34
	24	URI	5	5	6.2	6	8	7	8.8	9.8	9.6	8.8	0	0	0	0	1	0	4	23.2	4.8	4.8	34	22	45	54	28.08	28.04	21.03	21.45	7.51	4.8	4.61	3.61	4.38	4.38
	25	H	8.6	8.4	9.4	9.2	9.8	9.4	7.8	10	10	10	1	5.2	9.2	8.4	13.4	13	17.6	44.8	51.6	62.2	20	18	73	77	17.64	15.98	11.24	9.13	4.14	4.36	2.17	2.54	2.25	2.63
	26	H	8.4	7.6	5	8	6.6	7.2	5.2	7	5.8	6.8	0	2	0	0	0	3.4	0	0	0	0	29	29	37	47	30.33	26.72	17.63	13.87	6.45	7.16	4.71	4.16	4.6	4.16
	27	URI	3	2.8	1.6	3.8	3.2	3.6	3.2	3.2	7	3.8	0	0	0	0	0	0	0	0	0	0	42	34	31	40	31.32	31.41	18	17	9.12	9.1	5.52	5.56	4.78	3.97
	28	URI	6	5.6	6.8	9.4	6.6	7.2	9.4	8.8	9.2	9.8	0	0	0	26	0	0	14.8	8.8	13.8	25	30	29	46	45	26.82	27.11	17.73	16.64	6.91	4.96	4.18	3.67	4.57	3.46
